# Supplementary material for: Impact of ABCG2 and ABCB1 Polymorphisms on Imatinib Plasmatic Exposure: An Original Work and Meta-Analysis
Source: Int J Mol Sci. 2023 Feb 7;24(4):3303. doi: 10.3390/ijms24043303 (PMC9963452; doi:10.3390/ijms24043303)
Supplement: Supplementary file 1 [file ijms-24-03303-s001.zip]

Archive with 1 entries (1 files):
- ijms-2042448-supplementary.pdf
